# Supplementary material for: Integrating Inflammatory and Epigenetic Signatures in IBD-Associated Colorectal Carcinogenesis: Models, Mechanisms, and Clinical Implications
Source: Int J Mol Sci. 2025 Sep 28;26(19):9498. doi: 10.3390/ijms26199498 (PMC12524939; doi:10.3390/ijms26199498)
Supplement: Supplementary file 1 [file ijms-26-09498-s001.zip]

Archive with 1 entries (1 files):
- Proofread_Supplementary Material_final.pdf
